# Supplementary material for: Genomic selection of agronomic traits in hybrid rice using an NCII population
Source: Rice (N Y). 2018 May 10;11:32. doi: 10.1186/s12284-018-0223-4 (PMC5945574; doi:10.1186/s12284-018-0223-4)
Supplement: Supplementary file 2 — Table S2. The predicted top 100 crosses for eight agronomic traits. (XLSX 33 kb) [file 12284_2018_223_MOESM2_ESM.xlsx]

## Sheet: GY
Order	Combinations	GY
1	B208/V93	53.172
2	CX303/V93	52.979
3	IRIS_313-7635/V93	52.944
4	CX393/V93	52.942
5	CX288/V93	52.904
6	B146/V93	52.843
7	CX343/V93	52.506
8	CX296/V93	52.498
9	CX394/V93	52.473
10	CX250/V93	52.246
11	CX313/V93	52.108
12	B208/V105	52.092
13	CX349/V93	51.972
14	CX10/V93	51.934
15	CX370/V93	51.926
16	CX416/V93	51.904
17	CX303/V105	51.899
18	CX417/V93	51.899
19	IRIS_313-7635/V105	51.864
20	CX393/V105	51.862
21	B151/V93	51.86
22	CX288/V105	51.824
23	CX314/V93	51.811
24	B146/V105	51.763
25	IRIS_313-11665/V93	51.748
26	CX422/V93	51.741
27	IRIS_313-10561/V93	51.708
28	IRIS_313-11038/V93	51.699
29	CX92/V93	51.691
30	CX20/V93	51.644
31	CX125/V93	51.641
32	IRIS_313-10932/V93	51.63
33	B234/V93	51.617
34	CX117/V93	51.594
35	IRIS_313-11197/V93	51.559
36	IRIS_313-7820/V93	51.513
37	CX348/V93	51.513
38	CX8/V93	51.513
39	CX423/V93	51.497
40	CX414/V93	51.496
41	CX265/V93	51.476
42	B242/V93	51.473
43	CX421/V93	51.461
44	CX342/V93	51.454
45	CX15/V93	51.45
46	CX343/V105	51.426
47	IRIS_313-8161/V93	51.421
48	CX296/V105	51.418
49	CX30/V93	51.417
50	IRIS_313-11795/V93	51.399
51	CX394/V105	51.393
52	CX425/V93	51.365
53	CX424/V93	51.363
54	CX548/V93	51.349
55	CX420/V93	51.339
56	CX291/V93	51.318
57	CX419/V93	51.31
58	CX290/V93	51.253
59	CX409/V93	51.246
60	IRIS_313-9570/V93	51.22
61	B156/V93	51.211
62	CX363/V93	51.209
63	IRIS_313-10274/V93	51.203
64	B157/V93	51.197
65	CX28/V93	51.187
66	B125/V93	51.178
67	B248/V93	51.167
68	CX250/V105	51.166
69	CX369/V93	51.148
70	CX145/V93	51.122
71	IRIS_313-11865/V93	51.065
72	IRIS_313-11752/V93	51.053
73	IRIS_313-7807/V93	51.04
74	CX9/V93	51.034
75	CX126/V93	51.033
76	CX313/V105	51.028
77	IRIS_313-9253/V93	51.02
78	CX411/V93	51.015
79	CX352/V93	50.997
80	CX410/V93	50.954
81	B201/V93	50.936
82	IRIS_313-7902/V93	50.935
83	CX60/V93	50.916
84	B176/V93	50.896
85	CX349/V105	50.892
86	CX10/V105	50.854
87	CX370/V105	50.846
88	B137/V93	50.845
89	CX22/V93	50.843
90	B235/V93	50.836
91	CX416/V105	50.824
92	IRIS_313-10398/V93	50.824
93	CX417/V105	50.819
94	CX286/V93	50.815
95	CX408/V93	50.807
96	IRIS_313-10404/V93	50.805
97	B151/V105	50.78
98	IRIS_313-10093/V93	50.771
99	IRIS_313-12021/V93	50.766
100	IRIS_313-10401/V93	50.766

## Sheet: TGW
Order	Combinations	TGW
1	CX250/V96	31.299
2	CX250/V101	30.894
3	CX250/V104	30.578
4	CX250/V94	30.555
5	CX250/V30	30.554
6	IRIS_313-7635/V96	30.43
7	CX250/V95	30.418
8	B146/V96	30.315
9	CX250/V109	30.315
10	CX250/V100	30.304
11	B238/V96	30.301
12	CX303/V96	30.29
13	CX387/V96	30.247
14	CX250/V56	30.177
15	CX370/V96	30.16
16	CX250/V79	30.16
17	B242/V96	30.036
18	IRIS_313-7635/V101	30.025
19	CX250/V108	30.011
20	CX250/V115	29.97
21	CX250/V92	29.943
22	B145/V96	29.928
23	B146/V101	29.91
24	B238/V101	29.897
25	CX303/V101	29.886
26	CX250/V106	29.858
27	CX250/V68	29.846
28	CX387/V101	29.843
29	CX145/V96	29.834
30	CX250/V97	29.818
31	CX250/V102	29.811
32	CX250/V78	29.796
33	CX250/V107	29.795
34	CX250/V98	29.778
35	CX370/V101	29.756
36	CX431/V96	29.727
37	IRIS_313-7635/V104	29.709
38	IRIS_313-7635/V94	29.686
39	IRIS_313-7635/V30	29.685
40	B242/V101	29.632
41	CX250/V103	29.61
42	B146/V104	29.594
43	B238/V104	29.581
44	B146/V94	29.571
45	B146/V30	29.57
46	CX303/V104	29.569
47	B238/V94	29.558
48	B238/V30	29.556
49	IRIS_313-7635/V95	29.549
50	CX303/V94	29.546
51	CX303/V30	29.545
52	CX387/V104	29.527
53	B145/V101	29.523
54	B138/V96	29.519
55	B202/V96	29.513
56	CX387/V94	29.504
57	CX387/V30	29.502
58	B264/V96	29.478
59	IRIS_313-7635/V109	29.445
60	B140/V96	29.444
61	CX370/V104	29.44
62	CX48/V96	29.439
63	IRIS_313-7635/V100	29.435
64	B146/V95	29.434
65	CX145/V101	29.429
66	B238/V95	29.42
67	CX370/V94	29.417
68	CX370/V30	29.415
69	CX303/V95	29.409
70	CX387/V95	29.367
71	B146/V109	29.331
72	CX8/V96	29.326
73	CX291/V96	29.326
74	CX431/V101	29.322
75	B146/V100	29.32
76	B238/V109	29.317
77	B242/V104	29.315
78	B253/V96	29.311
79	IRIS_313-7635/V56	29.307
80	B238/V100	29.306
81	CX303/V109	29.306
82	CX303/V100	29.295
83	B242/V94	29.292
84	B242/V30	29.291
85	IRIS_313-7635/V79	29.291
86	B254/V96	29.283
87	CX370/V95	29.28
88	CX343/V96	29.274
89	B123/V96	29.271
90	CX387/V109	29.263
91	CX387/V100	29.252
92	CX250/V67	29.233
93	IRIS_313-12024/V96	29.223
94	B145/V104	29.207
95	CX230/V96	29.201
96	B146/V56	29.192
97	B145/V94	29.184
98	B145/V30	29.183
99	B238/V56	29.179
100	B201/V96	29.178

## Sheet: PN
Order	Combinations	PN
1	IRIS_313-7689/V93	16.013
2	IRIS_313-7689/V113	15.822
3	IRIS_313-11960/V93	15.77
4	IRIS_313-7685/V93	15.722
5	CX381/V93	15.698
6	IRIS_313-7689/V24	15.62
7	CX379/V93	15.616
8	IRIS_313-7816/V93	15.599
9	IRIS_313-7807/V93	15.598
10	IRIS_313-11960/V113	15.579
11	IRIS_313-7689/V105	15.559
12	CX394/V93	15.536
13	IRIS_313-7685/V113	15.531
14	IRIS_313-12135/V93	15.524
15	CX381/V113	15.507
16	CX416/V93	15.436
17	CX417/V93	15.427
18	CX422/V93	15.427
19	CX379/V113	15.425
20	IRIS_313-7816/V113	15.408
21	CX26/V93	15.407
22	IRIS_313-7807/V113	15.407
23	CX161/V93	15.401
24	CX414/V93	15.394
25	IRIS_313-11960/V24	15.376
26	IRIS_313-10274/V93	15.372
27	IRIS_313-9044/V93	15.366
28	IRIS_313-7689/V23	15.361
29	IRIS_313-10167/V93	15.358
30	CX419/V93	15.352
31	CX423/V93	15.348
32	IRIS_313-7689/V66	15.347
33	CX394/V113	15.345
34	CX418/V93	15.341
35	CX424/V93	15.337
36	IRIS_313-12135/V113	15.333
37	CX425/V93	15.328
38	IRIS_313-7685/V24	15.328
39	CX420/V93	15.326
40	CX409/V93	15.325
41	IRIS_313-11960/V105	15.316
42	CX381/V24	15.304
43	CX421/V93	15.298
44	CX413/V93	15.297
45	IRIS_313-7684/V93	15.285
46	IRIS_313-9482/V93	15.285
47	CX60/V93	15.281
48	IRIS_313-15897/V93	15.269
49	IRIS_313-7685/V105	15.267
50	CX369/V93	15.264
51	CX15/V93	15.263
52	IRIS_313-11887/V93	15.261
53	CX126/V93	15.26
54	IRIS_313-11517/V93	15.253
55	CX411/V93	15.249
56	CX410/V93	15.247
57	CX416/V113	15.245
58	CX381/V105	15.244
59	CX408/V93	15.237
60	CX417/V113	15.235
61	CX422/V113	15.235
62	CX379/V24	15.222
63	CX26/V113	15.216
64	CX134/V93	15.215
65	CX161/V113	15.21
66	B125/V93	15.209
67	IRIS_313-7816/V24	15.205
68	IRIS_313-7807/V24	15.204
69	CX414/V113	15.203
70	CX121/V93	15.202
71	CX30/V93	15.185
72	IRIS_313-10274/V113	15.181
73	B151/V93	15.181
74	IRIS_313-9044/V113	15.174
75	IRIS_313-10167/V113	15.167
76	B255/V93	15.166
77	CX379/V105	15.162
78	CX419/V113	15.161
79	CX28/V93	15.159
80	CX423/V113	15.157
81	CX150/V93	15.154
82	CX418/V113	15.15
83	CX424/V113	15.146
84	IRIS_313-7816/V105	15.145
85	IRIS_313-7807/V105	15.144
86	B232/V93	15.143
87	CX394/V24	15.142
88	CX364/V93	15.141
89	CX425/V113	15.137
90	CX420/V113	15.135
91	CX409/V113	15.134
92	IRIS_313-7689/V1	15.133
93	CX357/V93	15.133
94	IRIS_313-12135/V24	15.13
95	CX341/V93	15.123
96	CX348/V93	15.121
97	IRIS_313-10054/V93	15.121
98	IRIS_313-11960/V23	15.118
99	CX393/V93	15.116
100	CX421/V113	15.107

## Sheet: PH
Order	Combinations	PH
1	B264/V62	201.603
2	B264/V75	201.244
3	B140/V62	201.161
4	B140/V75	200.801
5	B264/V17	200.65
6	B140/V17	200.208
7	B264/V90	200.01
8	B140/V90	199.568
9	B264/V84	199.432
10	B264/V51	199.374
11	B264/V64	199.226
12	B140/V84	198.99
13	B140/V51	198.931
14	B140/V64	198.784
15	B227/V62	196.219
16	IRIS_313-11863/V62	196.209
17	B264/V13	196.034
18	B227/V75	195.859
19	IRIS_313-11863/V75	195.85
20	B140/V13	195.591
21	CX65/V62	195.286
22	B227/V17	195.265
23	IRIS_313-11863/V17	195.256
24	CX66/V62	195.062
25	IRIS_313-11753/V62	194.983
26	CX65/V75	194.926
27	CX66/V75	194.703
28	B227/V90	194.626
29	IRIS_313-11753/V75	194.623
30	IRIS_313-11863/V90	194.616
31	CX67/V62	194.584
32	CX65/V17	194.332
33	CX67/V75	194.224
34	CX66/V17	194.109
35	B227/V84	194.047
36	IRIS_313-11863/V84	194.038
37	IRIS_313-11753/V17	194.03
38	IRIS_313-8747/V62	193.992
39	B227/V51	193.989
·40	IRIS_313-11863/V51	193.98
41	B227/V64	193.841
42	IRIS_313-11863/V64	193.832
43	CX65/V90	193.693
44	IRIS_313-8747/V75	193.632
45	CX67/V17	193.63
46	CX66/V90	193.469
47	CX104/V62	193.401
48	IRIS_313-11753/V90	193.39
49	CX65/V84	193.115
50	IRIS_313-11949/V62	193.096
51	CX65/V51	193.056
52	CX104/V75	193.042
53	IRIS_313-8747/V17	193.038
54	CX67/V90	192.991
55	CX65/V64	192.909
56	CX66/V84	192.891
57	CX66/V51	192.833
58	IRIS_313-11753/V84	192.812
59	IRIS_313-11753/V51	192.753
60	IRIS_313-11949/V75	192.736
61	CX66/V64	192.685
62	IRIS_313-11753/V64	192.606
63	CX104/V17	192.448
64	CX67/V84	192.413
65	IRIS_313-8747/V90	192.399
66	CX67/V51	192.354
67	CX368/V62	192.295
68	IRIS_313-11189/V62	192.242
69	CX67/V64	192.207
70	IRIS_313-11949/V17	192.143
71	CX368/V75	191.935
72	IRIS_313-11189/V75	191.883
73	IRIS_313-8747/V84	191.821
74	CX104/V90	191.808
75	IRIS_313-8747/V51	191.762
76	IRIS_313-11038/V62	191.653
77	IRIS_313-8747/V64	191.615
78	IRIS_313-11949/V90	191.503
79	CX110/V62	191.452
80	IRIS_313-10032/V62	191.356
81	CX368/V17	191.342
82	IRIS_313-11038/V75	191.294
83	IRIS_313-11189/V17	191.289
84	B259/V62	191.264
85	CX104/V84	191.23
86	B264/V35	191.215
87	CX104/V51	191.172
88	IRIS_313-10561/V62	191.129
89	IRIS_313-10932/V62	191.128
90	CX110/V75	191.093
91	IRIS_313-9978/V62	191.086
92	CX104/V64	191.024
93	IRIS_313-10032/V75	190.996
94	IRIS_313-11949/V84	190.925
95	B259/V75	190.905
96	IRIS_313-11949/V51	190.866
97	IRIS_313-11281/V62	190.862
98	B140/V35	190.772
99	IRIS_313-10561/V75	190.769
100	IRIS_313-10932/V75	190.769

## Sheet: SB
Order	Combinations	SB
1	CX20/V83	108.731
2	B252/V83	97.556
3	CX386/V83	96.14
4	CX20/V71	95.684
5	CX20/V69	93.036
6	CX10/V83	92.576
7	IRIS_313-7635/V83	92.026
8	B146/V83	91.792
9	CX20/V89	91.342
10	CX394/V83	90.981
11	CX9/V83	90.38
12	CX303/V83	90.103
13	CX343/V83	89.652
14	B234/V83	89.582
15	CX20/V86	89.575
16	IRIS_313-11795/V83	89.49
17	CX393/V83	89.349
18	IRIS_313-11806/V83	89.034
19	CX314/V83	89.022
20	CX45/V83	88.973
21	IRIS_313-7911/V83	88.66
22	CX20/V20	88.654
23	IRIS_313-10738/V83	88.642
24	CX20/V27	88.508
25	CX348/V83	88.457
26	IRIS_313-10772/V83	88.445
27	CX20/V72	88.243
28	B144/V83	88.229
29	IRIS_313-9066/V83	88.208
30	CX32/V83	88.191
31	IRIS_313-7866/V83	88.173
32	B124/V83	88.139
33	CX288/V83	88.09
34	CX21/V83	88.067
35	CX277/V83	88.057
36	IRIS_313-11108/V83	87.963
37	CX20/V115	87.922
38	CX87/V83	87.768
39	CX351/V83	87.748
40	IRIS_313-11746/V83	87.745
41	CX207/V83	87.694
42	IRIS_313-8037/V83	87.694
43	IRIS_313-15910/V83	87.681
44	CX138/V83	87.673
45	IRIS_313-8213/V83	87.641
46	IRIS_313-8960/V83	87.571
47	IRIS_313-15907/V83	87.559
48	IRIS_313-11441/V83	87.559
49	IRIS_313-10946/V83	87.553
50	CX340/V83	87.545
51	IRIS_313-11665/V83	87.527
52	IRIS_313-10997/V83	87.511
53	IRIS_313-11928/V83	87.511
54	IRIS_313-8102/V83	87.509
55	IRIS_313-11965/V83	87.507
56	CX19/V83	87.502
57	IRIS_313-10952/V83	87.492
58	IRIS_313-11511/V83	87.491
59	CX20/V79	87.491
60	IRIS_313-12051/V83	87.486
61	IRIS_313-10196/V83	87.478
62	IRIS_313-10961/V83	87.475
63	IRIS_313-11245/V83	87.475
64	B109/V83	87.461
65	CX12/V83	87.446
66	IRIS_313-10485/V83	87.441
67	IRIS_313-8065/V83	87.437
68	IRIS_313-11077/V83	87.43
69	IRIS_313-11907/V83	87.427
70	IRIS_313-9558/V83	87.424
71	IRIS_313-8232/V83	87.423
72	CX262/V83	87.422
73	IRIS_313-11495/V83	87.421
74	CX382/V83	87.42
75	CX42/V83	87.371
76	IRIS_313-10954/V83	87.346
77	IRIS_313-10957/V83	87.346
78	IRIS_313-8439/V83	87.344
79	IRIS_313-7994/V83	87.341
80	CX20/V92	87.335
81	IRIS_313-10412/V83	87.33
82	IRIS_313-11903/V83	87.327
83	B188/V83	87.307
84	IRIS_313-9050/V83	87.301
85	IRIS_313-8381/V83	87.289
86	CX346/V83	87.268
87	CX341/V83	87.263
88	IRIS_313-11736/V83	87.262
89	IRIS_313-9929/V83	87.254
90	IRIS_313-8812/V83	87.25
91	IRIS_313-10918/V83	87.231
92	IRIS_313-10831/V83	87.228
93	IRIS_313-8186/V83	87.224
94	IRIS_313-11397/V83	87.222
95	CX214/V83	87.194
96	IRIS_313-9470/V83	87.192
97	IRIS_313-8074/V83	87.181
98	IRIS_313-8116/V83	87.172
99	IRIS_313-8523/V83	87.162
100	CX355/V83	87.156

## Sheet: PB
Order	Combinations	PB
1	B252/V71	20.508
2	B252/V69	18.937
3	CX20/V71	18.81
4	IRIS_313-11795/V71	18.803
5	B234/V71	18.78
6	CX138/V71	18.681
7	B124/V71	18.648
8	CX10/V71	18.618
9	IRIS_313-11806/V71	18.613
10	CX140/V71	18.525
11	B092/V71	18.52
12	IRIS_313-9701/V71	18.519
13	IRIS_313-11981/V71	18.516
14	IRIS_313-9228/V71	18.515
15	CX116/V71	18.515
16	IRIS_313-9996/V71	18.51
17	IRIS_313-11725/V71	18.51
18	B171/V71	18.505
19	IRIS_313-11672/V71	18.504
20	B008/V71	18.503
21	IRIS_313-9002/V71	18.5
22	IRIS_313-10839/V71	18.497
23	IRIS_313-10568/V71	18.497
24	IRIS_313-10642/V71	18.494
25	B045/V71	18.493
26	CX306/V71	18.493
27	IRIS_313-10061/V71	18.492
28	IRIS_313-15904/V71	18.487
29	CX57/V71	18.487
30	IRIS_313-11689/V71	18.486
31	IRIS_313-8481/V71	18.485
32	IRIS_313-9887/V71	18.485
33	IRIS_313-10677/V71	18.483
34	IRIS_313-10430/V71	18.483
35	IRIS_313-11586/V71	18.48
36	B263/V71	18.478
37	B112/V71	18.478
38	B004/V71	18.477
39	B269/V71	18.477
40	IRIS_313-9884/V71	18.475
41	IRIS_313-9081/V71	18.475
42	CX277/V71	18.474
43	IRIS_313-9698/V71	18.474
44	IRIS_313-10437/V71	18.473
45	IRIS_313-8148/V71	18.472
46	CX329/V71	18.472
47	IRIS_313-10164/V71	18.472
48	IRIS_313-10618/V71	18.47
49	IRIS_313-11201/V71	18.47
50	IRIS_313-9782/V71	18.469
51	CX330/V71	18.469
52	B240/V71	18.469
53	IRIS_313-9891/V71	18.468
54	IRIS_313-10093/V71	18.468
55	B160/V71	18.467
56	IRIS_313-11198/V71	18.467
57	IRIS_313-9463/V71	18.465
58	CX211/V71	18.464
59	IRIS_313-8087/V71	18.464
60	IRIS_313-9702/V71	18.462
61	IRIS_313-8204/V71	18.461
62	IRIS_313-10569/V71	18.461
63	IRIS_313-10097/V71	18.46
64	IRIS_313-8755/V71	18.459
65	B005/V71	18.459
66	B046/V71	18.458
67	IRIS_313-10379/V71	18.458
68	IRIS_313-8217/V71	18.458
69	IRIS_313-12061/V71	18.457
70	B236/V71	18.457
71	IRIS_313-8138/V71	18.457
72	IRIS_313-8171/V71	18.455
73	IRIS_313-8025/V71	18.455
74	B066/V71	18.454
75	B238/V71	18.453
76	CX429/V71	18.453
77	CX56/V71	18.453
78	IRIS_313-8085/V71	18.45
79	IRIS_313-11829/V71	18.45
80	IRIS_313-10567/V71	18.449
81	IRIS_313-9771/V71	18.449
82	B182/V71	18.449
83	B183/V71	18.448
84	IRIS_313-10373/V71	18.448
85	IRIS_313-10840/V71	18.447
86	IRIS_313-9937/V71	18.447
87	IRIS_313-11931/V71	18.447
88	IRIS_313-8119/V71	18.446
89	IRIS_313-8165/V71	18.445
90	IRIS_313-10092/V71	18.445
91	IRIS_313-8218/V71	18.445
92	IRIS_313-12003/V71	18.445
93	IRIS_313-8084/V71	18.444
94	CX396/V71	18.443
95	B250/V71	18.442
96	CX74/V71	18.442
97	IRIS_313-9890/V71	18.442
98	IRIS_313-11575/V71	18.441
99	IRIS_313-10564/V71	18.441
100	B169/V71	18.441

## Sheet: GN
Order	Combinations	GN
1	CX20/V83	386.421
2	CX386/V83	343.079
3	CX10/V83	328.788
4	CX394/V83	322.749
5	IRIS_313-7635/V83	322.523
6	B146/V83	321.642
7	CX343/V83	318.591
8	CX20/V86	317.953
9	CX393/V83	317.081
10	CX9/V83	316.898
11	B252/V83	316.786
12	CX314/V83	316.655
13	CX57/V83	316.297
14	CX277/V83	316.278
15	B234/V83	316.134
16	CX286/V83	316.076
17	CX138/V83	315.763
18	IRIS_313-9996/V83	315.525
19	CX45/V83	315.401
20	CX140/V83	315.025
21	CX389/V83	314.804
22	B143/V83	314.453
23	IRIS_313-7911/V83	314.436
24	IRIS_313-10642/V83	314.37
25	CX351/V83	314.327
26	CX303/V83	314.262
27	IRIS_313-9002/V83	314.073
28	IRIS_313-8126/V83	313.991
29	IRIS_313-11795/V83	313.954
30	B235/V83	313.917
31	CX116/V83	313.901
32	IRIS_313-9228/V83	313.875
33	IRIS_313-11981/V83	313.874
34	IRIS_313-9769/V83	313.828
35	CX534/V83	313.78
36	IRIS_313-11689/V83	313.776
37	IRIS_313-9701/V83	313.745
38	B160/V83	313.731
39	B171/V83	313.712
40	B005/V83	313.676
41	IRIS_313-10839/V83	313.659
42	IRIS_313-10568/V83	313.633
43	IRIS_313-10677/V83	313.629
44	IRIS_313-11725/V83	313.603
45	IRIS_313-10093/V83	313.578
46	IRIS_313-10430/V83	313.496
47	CX288/V83	313.352
48	IRIS_313-11672/V83	313.346
49	CX348/V83	313.332
50	CX330/V83	313.331
51	IRIS_313-10564/V83	313.234
52	CX396/V83	313.224
53	IRIS_313-10618/V83	313.213
54	CX329/V83	313.183
55	IRIS_313-11201/V83	313.165
56	IRIS_313-9698/V83	313.091
57	IRIS_313-10437/V83	313.075
58	CX20/V112	313.051
59	IRIS_313-8165/V83	313.05
60	IRIS_313-9463/V83	313.049
61	IRIS_313-9891/V83	313.042
62	CX306/V83	313.003
63	IRIS_313-8171/V83	312.96
64	B008/V83	312.96
65	IRIS_313-9703/V83	312.932
66	CX87/V83	312.875
67	B004/V83	312.84
68	B045/V83	312.796
69	CX211/V83	312.791
70	IRIS_313-10164/V83	312.714
71	B263/V83	312.712
72	IRIS_313-9771/V83	312.7
73	IRIS_313-8087/V83	312.651
74	IRIS_313-10373/V83	312.628
75	IRIS_313-10379/V83	312.621
76	IRIS_313-8037/V83	312.561
77	IRIS_313-10569/V83	312.547
78	IRIS_313-9782/V83	312.513
79	B269/V83	312.495
80	IRIS_313-11829/V83	312.488
81	IRIS_313-8755/V83	312.473
82	CX74/V83	312.425
83	B046/V83	312.387
84	IRIS_313-9081/V83	312.373
85	IRIS_313-9884/V83	312.363
86	IRIS_313-8481/V83	312.311
87	IRIS_313-15904/V83	312.284
88	CX47/V83	312.263
89	IRIS_313-11586/V83	312.249
90	IRIS_313-10567/V83	312.249
91	IRIS_313-10429/V83	312.161
92	CX397/V83	312.14
93	B183/V83	312.119
94	IRIS_313-9140/V83	312.107
95	IRIS_313-12054/V83	312.106
96	IRIS_313-10631/V83	312.09
97	IRIS_313-8138/V83	312.076
98	IRIS_313-10092/V83	311.987
99	CX251/V83	311.966
100	B236/V83	311.925

## Sheet: PL
Order	Combinations	PL
1	CX65/V84	32.872
2	CX66/V84	32.812
3	CX67/V84	32.76
4	CX104/V84	32.682
5	CX65/V90	32.654
6	B227/V84	32.617
7	CX66/V90	32.594
8	CX67/V90	32.542
9	IRIS_313-8747/V84	32.519
10	CX65/V91	32.494
11	IRIS_313-12024/V84	32.466
12	CX104/V90	32.464
13	CX66/V91	32.434
14	B125/V84	32.418
15	IRIS_313-10032/V84	32.414
16	B227/V90	32.398
17	B238/V84	32.391
18	CX67/V91	32.382
19	IRIS_313-9978/V84	32.377
20	CX45/V84	32.374
21	IRIS_313-7911/V84	32.367
22	CX20/V84	32.36
23	CX110/V84	32.355
24	CX21/V84	32.345
25	IRIS_313-11356/V84	32.325
26	CX65/V60	32.322
27	IRIS_313-9083/V84	32.311
28	IRIS_313-11373/V84	32.309
29	CX104/V91	32.304
30	IRIS_313-8747/V90	32.301
31	IRIS_313-11567/V84	32.298
32	IRIS_313-11026/V84	32.296
33	IRIS_313-11362/V84	32.265
34	CX66/V60	32.262
35	IRIS_313-12024/V90	32.248
36	B227/V91	32.238
37	IRIS_313-11825/V84	32.236
38	IRIS_313-10732/V84	32.233
39	IRIS_313-11022/V84	32.23
40	IRIS_313-9629/V84	32.22
41	CX67/V60	32.21
42	B125/V90	32.2
43	IRIS_313-10032/V90	32.196
44	IRIS_313-10868/V84	32.189
45	B238/V90	32.173
46	IRIS_313-9978/V90	32.158
47	CX45/V90	32.155
48	IRIS_313-11021/V84	32.149
49	IRIS_313-7911/V90	32.148
50	CX65/V53	32.147
51	IRIS_313-11023/V84	32.147
52	IRIS_313-11451/V84	32.144
53	CX20/V90	32.141
54	IRIS_313-8747/V91	32.141
55	CX65/V56	32.141
56	CX110/V90	32.136
57	CX104/V60	32.132
58	CX149/V84	32.132
59	CX21/V90	32.127
60	CX65/V118	32.125
61	IRIS_313-11632/V84	32.118
62	IRIS_313-11356/V90	32.107
63	CX59/V84	32.1
64	IRIS_313-9083/V90	32.092
65	IRIS_313-11373/V90	32.09
66	IRIS_313-12024/V91	32.088
67	CX66/V53	32.087
68	CX66/V56	32.081
69	IRIS_313-11567/V90	32.08
70	IRIS_313-11026/V90	32.078
71	IRIS_313-9601/V84	32.076
72	B227/V60	32.066
73	CX66/V118	32.065
74	IRIS_313-15909/V84	32.059
75	CX143/V84	32.058
76	IRIS_313-10521/V84	32.05
77	IRIS_313-11765/V84	32.049
78	IRIS_313-11362/V90	32.047
79	CX65/V83	32.041
80	IRIS_313-8656/V84	32.04
81	B125/V91	32.04
82	IRIS_313-10032/V91	32.036
83	CX67/V53	32.035
84	IRIS_313-11698/V84	32.033
85	CX67/V56	32.029
86	IRIS_313-8813/V84	32.022
87	IRIS_313-11825/V90	32.017
88	IRIS_313-10732/V90	32.015
89	CX67/V118	32.013
90	B238/V91	32.013
91	IRIS_313-11022/V90	32.012
92	IRIS_313-11826/V84	32.012
93	IRIS_313-9629/V90	32.002
94	IRIS_313-9978/V91	31.998
95	CX45/V91	31.996
96	IRIS_313-11258/V84	31.989
97	IRIS_313-7911/V91	31.988
98	CX20/V91	31.981
99	CX66/V83	31.981
100	IRIS_313-11630/V84	31.979
